# Supplementary material for: Nusinersen Treatment for Spinal Muscular Atrophy: Retrospective Multicenter Study of Pediatric and Adult Patients in Kuwait
Source: Neurol Int. 2024 Jun 4;16(3):0. doi: 10.3390/neurolint16030047 (PMC11206794; doi:10.3390/neurolint16030047)
Supplement: Supplementary file 1 [file neurolint-16-00047-s001.zip]

Archive with 1 entries (1 files):
- neurolint-2991539-supplementary.pdf
